# Supplementary material for: Completion Rates of Food Frequency Questionnaires and Food Records in People with Chronic Conditions: Systematic Review and Meta-Analysis
Source: Nutrients. 2026 Jun 13;18(12):1922. doi: 10.3390/nu18121922 (PMC13306072; doi:10.3390/nu18121922)
Supplement: Supplementary file 1 [file nutrients-18-01922-s001.zip]

Archive with 5 entries (5 files):
- supp Table S1 medline search terms proofed.pdf
- supp Table S2 chronic conditions inlcuded revised for proof.pdf
- supp Table S3 characteristics of included studies v2.pdf
- supp Table S4 ROB ax.pdf
- Supplemetary Figure S1 funnel plot v2.pdf
